# Supplementary material for: Screening for Sarcopenia among Elderly Arab Females: Influence of Body Composition, Lifestyle, Irisin, and Vitamin D
Source: Nutrients. 2022 Apr 29;14(9):1855. doi: 10.3390/nu14091855 (PMC9099718; doi:10.3390/nu14091855)
Supplement: Supplementary file 1 [file nutrients-14-01855-s001.zip]

Archive with 1 entries (1 files):
- nutrients-1666667 - Supplementary Materials version 2.pdf
